# Supplementary material for: Ligand Sulfur Oxidation State Progressively Alters Galectin-3-Ligand Complex Conformations To Induce Affinity-Influencing Hydrogen Bonds
Source: J Med Chem. 2023 Oct 25;66(21):14716–23. doi: 10.1021/acs.jmedchem.3c01223 (PMC10641817; doi:10.1021/acs.jmedchem.3c01223)
Supplement: Supplementary file 2 — jm3c01223_si_002.csv [file jm3c01223_si_002.csv]

Comound	Smiles	Kd for Galectin-3 (mM)
4a	O[C@@H]1[C@@H](N2C=C(SC3=CC=CC=C3)N=N2)[C@@H](O)[C@@H](CO)O[C@H]1SC4=CC=C(C)C=C4	260±28
4b	O[C@@H]1[C@@H](N2C=C(S(C3=CC=CC=C3)=O)N=N2)[C@@H](O)[C@@H](CO)O[C@H]1SC4=CC=C(C)C=C4	600
4c	O[C@@H]1[C@@H](N2C=C(S(C3=CC=CC=C3)(=O)=O)N=N2)[C@@H](O)[C@@H](CO)O[C@H]1SC4=CC=C(C)C=C4	79±8
6a	O[C@@H]1[C@@H](N2C=C(SC3=CC=CC=C3)N=N2)[C@@H](O)[C@@H](CO)O[C@H]1S[C@H]4[C@H](O)[C@@H](O)[C@H](O)[C@@H](CO)O4	19±2.6
6b	O[C@@H]1[C@@H](N2C=C(S(C3=CC=CC=C3)=O)N=N2)[C@@H](O)[C@@H](CO)O[C@H]1S[C@H]4[C@H](O)[C@@H](O)[C@H](O)[C@@H](CO)O4	55.5±5.3
6c	O[C@@H]1[C@@H](N2C=C(S(C3=CC=CC=C3)(=O)=O)N=N2)[C@@H](O)[C@@H](CO)O[C@H]1S[C@H]4[C@H](O)[C@@H](O)[C@H](O)[C@@H](CO)O4	8.8±0.62
1	O[C@@H]1[C@@H](N2C=C(C3=CC=CC=C3)N=N2)[C@@H](O)[C@@H](CO)O[C@H]1SC4=CC=C(C)C=C4	88
7	O[C@@H]1[C@@H](N2C=C(C3=CC=CC=C3)N=N2)[C@@H](O)[C@@H](CO)O[C@H]1S[C@H]4[C@H](O)[C@@H](O)[C@H](O)[C@@H](CO)O4	4,5
